# Supplementary material for: Frequent post-operative monitoring of colorectal cancer using individualised ctDNA validated by multiregional molecular profiling
Source: Br J Cancer. 2021 Mar 3;124(9):1556–65. doi: 10.1038/s41416-021-01266-4 (PMC8076308; doi:10.1038/s41416-021-01266-4)
Supplement: Supplementary file 2 — Supplementary Date file 1 [file 41416_2021_1266_MOESM2_ESM.xlsx]

## Sheet: Date_file_S1
	mutation	sample region	Tumor VAF (%)	Tumor VAF (%)
			NGS	dPCR
CC16001	TP53 c.524C>T	1	78	76.2
		2	43.9	49.5
		3	64.9	63.1
	PIK3CA c.1133G>A	1	43.8	31.1
		2	25.4	38.5
		3	39.4	40.4
	PDGFRA c.2552C>T	1	37.1	32.1
		2	−	0.14
		3	20.9	3.5
CC16005	APC c.4033G>T	1	30.8	30.1
		2	17.6	21.1
		3	15	15
	ROS1 c.6708T>C	1	34.9	28.3
		2	20.6	19
		3	17.7	21.4
	DNMT3A c.2137G>A	1	30.8	31.9
		2	18.9	23.3
		3	15.7	24
CC16008	APC c.1213C>T	1	29.6	23
		2	30.1	18.8
		3	20.8	26.6
	KRAS c.35C>A	1	21.6	16
		2	29.5	20.7
		3	27.7	43.8
	PIK3CA c.3140A>G	1	26.4	16
		2	28.3	22.9
		3	8.1	0.22
	SLC22A1 c.1380C>T	1	31.4	28.8
		2	32.3	24.6
		3	33.4	44
CC16011	TP53 c.639G>A	1	71.7	58.9
		2	65	65.1
		3	−	54.2
	KRAS c.36C>A	1	34.4	48.7
		2	22.4	40.4
		3	−	58.4
CC16016	TP53 c.524C>T	1	67.2	78.4
		2	54	no done
		3	70	53.7
	NELL2 c.399C>A	1	9.3	13.6
		2	−	no done
		3	−	0
CC16023	KRAS c.36C>A	1	51.2	45.9
		2	−	1.687
		3	−	0.15
	TP53 c.374G>A	1	−	0
		2	24.7	29.2
		3	5.2	7.33
	BRAF c.1799A>T	1	−	0.154
		2	20.8	27.2
		3	−	20.6
CC16033L	TP53 c.576G>A	1	52.5	46.4
		2	45.3	47.9
		3	42.1	42.7
	APC c.4012C>T	1	50.7	54.8
		2	50.2	56.6
		3	48.9	46.4
	KRAS c.38C>T	1	32.6	34.5
		2	40.7	41.5
		3	32.5	34.9
CC16033R	TP53 c.846G>A	1	19	16.5
		2	51.2	70.9
		3	61.3	83.1
	APC c.2626C>T	1	13.3	14.8
		2	41	51
		3	38	43.2
	KRAS c.35C>T	1	14.7	64.7
		2	48.8	71
		3	50.1	87.1
CC16034L	APC c.1234C>T	1	33.4	26.1
		2	29.4	23.6
		3	22.8	0.19
	EGFR c.2011G>A	1	33.6	32.3
		2	35.2	27.1
		3	23.4	33.6
CC16034R	TP53 c.991C>T	1	29	48.5
		2	71.5	71.1
		3	35.2	36.1
	APC c.2626C>T	1	23.4	33.1
		2	42.6	31.7
		3	22.1	27.6
	KRAS c.39G>C	1	18.7	35.1
		2	15.6	24
		3	24.4	4.2
	SMAD4 c.1421C>G	1	−	51.6
		2	69.8	69.4
		3	36.6	15.7
CC16035	APC c.4132C>T	1	48.8	52
		2	36.7	33.7
		3	46.3	51.4
	TP53 c.725G>T	1	46.9	52.1
		2	41.3	44.1
		3	49.2	49.4
	PIK3CA c.263G>A	1	−	0
		2	10.2	8.64198
		3	−	0
CC16041	TP53 c.524C>T	1	43.3	38.9
		2	14.7	58.9
		3	51	32.1
	DDR2 c.442A>T	1	9.2	9.42556
		2	−	0
		3	−	0
CC16042	TP53 c.524C>T	1	76.7	73.8
		2	36	35.28
		3	62.9	65.09
	KRAS c.38C>T	1	33.9	43.42
		2	24	26
		3	38.1	39.97
	PIK3CA c.1624G>A	1	38.5	40.7
		2	34.6	26.9
		3	28.1	40.6
	MPL c.1367G>C	1	−	0.09
		2	28.3	27.1
		3	–	0.043
CC16043	TP53 c.524C>T	1	36.7	34.2
		2	75	73.9
		3	20.3	36.3
	BRAF c.1799A>T	1	13.3	18.7
		2	25.5	27.8
		3	16	22.3
	SMAD4 c.1058A>G	1	−	0
		2	−	0
		3	9.9	9.83237
